# Supplementary material for: Factors associated with emergency-onset diagnosis, time to treatment and type of treatment in colorectal cancer patients in Norway
Source: BMC Cancer. 2021 Jun 30;21:757. doi: 10.1186/s12885-021-08415-1 (PMC8244161; doi:10.1186/s12885-021-08415-1)
Supplement: Supplementary file 1 — Additional file 1. [file 12885_2021_8415_MOESM1_ESM.xlsx]

## Sheet: Sheet1
	All	Surgery			Systemic Anticancer Treatment
	N (%)	N (%)	p50 [p25, p75]	% treated	N (%)	p50 [p25, p75]	% treated
Year of diagnosis
2015	2827 (49.8%)	2335 (50.0%)	14.0 [3.0, 24.0]	82.6%	207 (46.1%)	21.0 [13.0, 35.0]	7.3%
2016	2850 (50.2%)	2337 (50.0%)	15.0 [3.0, 24.0]	82.0%	242 (53.9%)	25.0 [16.0, 38.0]	8.5%
Age group
18–49	296 (5.2%)	253 (5.4%)	7.0 [0.0, 18.0]	85.5%	29 (6.5%)	19.0 [14.0, 27.0]	9.8%
50–59	523 (9.2%)	428 (9.2%)	13.0 [0.0, 23.0]	81.8%	75 (16.7%)	22.0 [14.0, 31.0]	14.3%
60–69	1344 (23.7%)	1115 (23.9%)	15.0 [2.0, 24.0]	83.0%	161 (35.9%)	24.0 [14.0, 36.0]	12.0%
70–79	1902 (33.5%)	1621 (34.7%)	15.0 [6.0, 24.0]	85.2%	153 (34.1%)	28.0 [16.0, 41.0]	8.0%
80–89	1366 (24.1%)	1112 (23.8%)	15.0 [6.0, 24.0]	81.4%	31 (6.9%)	26.0 [15.0, 49.0]	2.3%
90+	246 (4.3%)	143 (3.1%)	10.0 [0.0, 22.0]	58.1%	0 (0.0%)	-	0.0%
Sex
Female	2991 (52.7%)	2486 (53.2%)	14.0 [3.0, 24.0]	83.1%	201 (44.8%)	22.0 [13.0, 36.0]	6.7%
Male	2686 (47.3%)	2186 (46.8%)	15.0 [2.0, 24.0]	81.4%	248 (55.2%)	25.0 [16.5, 37.5]	9.2%
Stage
Localised	1098 (19.3%)	1060 (22.7%)	14.0 [0.0, 25.0]	96.5%	4 (0.9%)	39.5 [10.5, 153.0]	0.4%
Regional	2980 (52.5%)	2894 (61.9%)	15.0 [7.0, 24.0]	97.1%	41 (9.1%)	26.0 [17.0, 35.0]	1.4%
Metastasis	1268 (22.3%)	701 (15.0%)	11.0 [1.0, 22.0]	55.3%	318 (70.8%)	23.5 [15.0, 37.0]	25.1%
Unknown	331 (5.8%)	17 (0.4%)	0.0 [0.0, 161.0]	5.1%	86 (19.2%)	24.0 [14.0, 37.0]	26.0%
Marital status
Single	2560 (45.1%)	2072 (44.3%)	14.0 [2.0, 24.0]	80.9%	153 (34.1%)	27.0 [18.0, 42.0]	6.0%
Married	3117 (54.9%)	2600 (55.7%)	15.0 [4.0, 24.0]	83.4%	296 (65.9%)	22.0 [14.0, 34.0]	9.5%
Income
Low	816 (14.4%)	667 (14.3%)	14.0 [3.0, 23.0]	81.7%	53 (11.8%)	21.0 [17.0, 34.0]	6.5%
Intermediate	3628 (63.9%)	2980 (63.8%)	15.0 [4.0, 24.0]	82.1%	253 (56.3%)	25.0 [15.0, 39.0]	7.0%
High	1233 (21.7%)	1025 (21.9%)	14.0 [1.0, 24.0]	83.1%	143 (31.8%)	23.0 [13.0, 35.0]	11.6%
Education
Low	1776 (31.3%)	1433 (30.7%)	14.0 [4.0, 24.0]	80.7%	113 (25.2%)	24.0 [15.0, 35.0]	6.4%
Intermediate	2700 (47.6%)	2233 (47.8%)	15.0 [4.0, 24.0]	82.7%	200 (44.5%)	24.0 [15.0, 37.0]	7.4%
High	1201 (21.2%)	1006 (21.5%)	14.0 [1.0, 22.0]	83.8%	136 (30.3%)	25.0 [14.0, 38.0]	11.3%
Region
Southern and Eastern Norway	3060 (53.9%)	2550 (54.6%)	15.0 [3.0, 24.0]	83.3%	224 (49.9%)	25.0 [16.0, 37.0]	7.3%
Western Norway	1200 (21.1%)	924 (19.8%)	14.0 [1.0, 24.0]	77.0%	138 (30.7%)	23.5 [13.0, 36.0]	11.5%
Central Norway	839 (14.8%)	714 (15.3%)	14.0 [5.0, 22.0]	85.1%	51 (11.4%)	20.0 [13.0, 32.0]	6.1%
Northern Norway	578 (10.2%)	484 (10.4%)	15.0 [3.0, 27.0]	83.7%	36 (8.0%)	30.0 [19.0, 45.0]	6.2%
Comorbidity
No admissions	173 (3.0%)	149 (3.2%)	21.0 [11.0, 32.0]	86.1%	13 (2.9%)	32.0 [22.0, 54.0]	7.5%
0	4022 (70.8%)	3333 (71.3%)	14.0 [3.0, 23.0]	82.9%	355 (79.1%)	23.0 [14.0, 35.0]	8.8%
1-2	1247 (22.0%)	1020 (21.8%)	14.0 [2.0, 25.0]	81.8%	78 (17.4%)	28.0 [14.0, 42.0]	6.3%
3+	235 (4.1%)	170 (3.6%)	15.5 [3.0, 26.0]	72.3%	3 (0.7%)	34.0 [33.0, 44.0]	1.3%
Emergency Presentation
No	3668 (64.6%)	3187 (68.2%)	17.0 [10.0, 26.0]	86.9%	248 (55.2%)	26.0 [17.0, 39.0]	6.8%
Yes	2009 (35.4%)	1485 (31.8%)	7.0 [0.0, 18.0]	73.9%	201 (44.8%)	21.0 [13.0, 34.0]	10.0%
CPP
No	1205 (21.2%)	858 (18.4%)	1.0 [0.0, 15.0]	71.2%	104 (23.2%)	21.5 [14.0, 34.0]	8.6%
Yes	4472 (78.8%)	3814 (81.6%)	16.0 [8.0, 25.0]	85.3%	345 (76.8%)	25.0 [15.0, 37.0]	7.7%
