# Supplementary material for: Factors associated with emergency-onset diagnosis, time to treatment and type of treatment in colorectal cancer patients in Norway
Source: BMC Cancer. 2021 Jun 30;21:757. doi: 10.1186/s12885-021-08415-1 (PMC8244161; doi:10.1186/s12885-021-08415-1)
Supplement: Supplementary file 2 — Additional file 2. [file 12885_2021_8415_MOESM2_ESM.xlsx]

## Sheet: Sheet1
	All	Surgery			Radiotherapy			Systemic Anticancer Treatment
	N (%)	N (%)	p50 [p25, p75]	% treated	N (%)	p50 [p25, p75]	% treated	N (%)	p50 [p25, p75]	% treated
Year of diagnosis
2015	1287 (50.7%)	739 (51.6%)	25.0 [14.0, 35.0]	57.4%	337 (50.8%)	34.0 [27.0, 41.0]	26.2%	121 (47.6%)	26.0 [19.0, 40.0]	9.4%
2016	1252 (49.3%)	694 (48.4%)	25.0 [14.0, 36.0]	55.4%	327 (49.2%)	32.0 [27.0, 40.0]	26.1%	133 (52.4%)	27.0 [20.0, 36.0]	10.6%
Age group
18–49	189 (7.4%)	90 (6.3%)	21.5 [11.0, 31.0]	47.6%	54 (8.1%)	29.5 [25.0, 38.0]	28.6%	31 (12.2%)	21.0 [18.0, 32.0]	16.4%
50–59	381 (15.0%)	181 (12.6%)	27.0 [16.0, 37.0]	47.5%	127 (19.1%)	33.0 [26.0, 40.0]	33.3%	60 (23.6%)	26.0 [19.5, 33.0]	15.7%
60–69	754 (29.7%)	420 (29.3%)	24.0 [13.0, 35.0]	55.7%	215 (32.4%)	33.0 [27.0, 42.0]	28.5%	97 (38.2%)	29.0 [19.0, 41.0]	12.9%
70–79	727 (28.6%)	474 (33.1%)	25.0 [14.0, 35.0]	65.2%	160 (24.1%)	34.0 [28.0, 41.5]	22.0%	56 (22.0%)	28.0 [20.0, 41.5]	7.7%
80–89	424 (16.7%)	249 (17.4%)	25.0 [14.0, 39.0]	58.7%	92 (13.9%)	33.0 [27.5, 41.0]	21.7%	10 (3.9%)	31.5 [21.0, 44.0]	2.4%
90+	64 (2.5%)	19 (1.3%)	28.0 [0.0, 35.0]	29.7%	16 (2.4%)	32.5 [24.0, 38.5]	25.0%	0 (0.0%)	-	0.0%
Sex
Female	1027 (40.4%)	583 (40.7%)	23.0 [12.0, 34.0]	56.8%	265 (39.9%)	34.0 [27.0, 40.0]	25.8%	95 (37.4%)	28.0 [20.0, 41.0]	9.3%
Male	1512 (59.6%)	850 (59.3%)	26.0 [15.0, 36.0]	56.2%	399 (60.1%)	33.0 [27.0, 41.0]	26.4%	159 (62.6%)	26.0 [19.0, 35.0]	10.5%
Stage
Localised	669 (26.3%)	610 (42.6%)	22.0 [0.0, 37.0]	91.2%	44 (6.6%)	31.5 [24.0, 38.0]	6.6%	1 (0.4%)	41.0 [41.0, 41.0]	0.1%
Regional	1138 (44.8%)	693 (48.4%)	26.0 [18.0, 35.0]	60.9%	390 (58.7%)	33.0 [27.0, 40.0]	34.3%	33 (13.0%)	26.0 [19.0, 40.0]	2.9%
Metastasis	448 (17.6%)	120 (8.4%)	22.5 [14.0, 35.0]	26.8%	122 (18.4%)	35.0 [26.0, 45.0]	27.2%	145 (57.1%)	26.0 [19.0, 35.0]	32.4%
Unknown	284 (11.2%)	10 (0.7%)	10.5 [0.0, 54.0]	3.5%	108 (16.3%)	34.0 [27.0, 42.0]	38.0%	75 (29.5%)	28.0 [20.0, 40.0]	26.4%
Marital status
Single	1090 (42.9%)	583 (40.7%)	26.0 [14.0, 37.0]	53.5%	282 (42.5%)	34.5 [26.0, 41.0]	25.9%	109 (42.9%)	26.0 [19.0, 36.0]	10.0%
Married	1449 (57.1%)	850 (59.3%)	24.0 [14.0, 34.0]	58.7%	382 (57.5%)	32.5 [27.0, 40.0]	26.4%	145 (57.1%)	27.0 [20.0, 40.0]	10.0%
Income
Low	290 (11.4%)	149 (10.4%)	23.0 [11.0, 34.0]	51.4%	80 (12.0%)	31.0 [27.0, 38.5]	27.6%	24 (9.4%)	36.0 [19.5, 43.0]	8.3%
Intermediate	1527 (60.1%)	866 (60.4%)	25.0 [14.0, 36.0]	56.7%	401 (60.4%)	34.0 [28.0, 41.0]	26.3%	136 (53.5%)	27.5 [20.0, 38.5]	8.9%
High	722 (28.4%)	418 (29.2%)	25.0 [14.0, 35.0]	57.9%	183 (27.6%)	33.0 [25.0, 40.0]	25.3%	94 (37.0%)	25.0 [18.0, 34.0]	13.0%
Education
Low	727 (28.6%)	397 (27.7%)	25.0 [14.0, 36.0]	54.6%	189 (28.5%)	33.0 [27.0, 41.0]	26.0%	62 (24.4%)	28.5 [20.0, 40.0]	8.5%
Intermediate	1226 (48.3%)	666 (46.5%)	24.0 [14.0, 35.0]	54.3%	353 (53.2%)	34.0 [27.0, 41.0]	28.8%	129 (50.8%)	26.0 [20.0, 36.0]	10.5%
High	586 (23.1%)	370 (25.8%)	25.5 [14.0, 35.0]	63.1%	122 (18.4%)	31.0 [24.0, 39.0]	20.8%	63 (24.8%)	26.0 [19.0, 36.0]	10.8%
Region
Southern and Eastern Norway	1351 (53.2%)	799 (55.8%)	25.0 [14.0, 35.0]	59.1%	313 (47.1%)	37.0 [31.0, 46.0]	23.2%	136 (53.5%)	29.0 [21.0, 40.5]	10.1%
Western Norway	550 (21.7%)	305 (21.3%)	26.0 [16.0, 38.0]	55.5%	152 (22.9%)	31.0 [26.0, 37.0]	27.6%	62 (24.4%)	20.5 [17.0, 29.0]	11.3%
Central Norway	381 (15.0%)	201 (14.0%)	21.0 [13.0, 31.0]	52.8%	111 (16.7%)	26.0 [19.0, 34.0]	29.1%	39 (15.4%)	27.0 [20.0, 35.0]	10.2%
Northern Norway	257 (10.1%)	128 (8.9%)	27.5 [13.5, 38.0]	49.8%	88 (13.3%)	32.5 [27.0, 41.0]	34.2%	17 (6.7%)	42.0 [22.0, 51.0]	6.6%
Comorbidity
No admissions	136 (5.4%)	81 (5.7%)	25.0 [13.0, 34.0]	59.6%	29 (4.4%)	36.0 [31.0, 51.0]	21.3%	22 (8.7%)	29.5 [21.0, 42.0]	16.2%
0	1904 (75.0%)	1062 (74.1%)	25.0 [15.0, 35.0]	55.8%	519 (78.2%)	33.0 [27.0, 40.0]	27.3%	200 (78.7%)	27.0 [20.0, 37.5]	10.5%
1-2	424 (16.7%)	246 (17.2%)	25.0 [12.0, 38.0]	58.0%	100 (15.1%)	32.0 [26.0, 41.0]	23.6%	30 (11.8%)	22.0 [17.0, 39.0]	7.1%
3+	75 (3.0%)	44 (3.1%)	23.0 [6.5, 35.5]	58.7%	16 (2.4%)	32.0 [28.0, 44.5]	21.3%	2 (0.8%)	71.0 [11.0, 131.0]	2.7%
Emergency Presentation
No	2145 (84.5%)	1268 (88.5%)	26.0 [15.0, 36.0]	59.1%	567 (85.4%)	33.0 [27.0, 41.0]	26.4%	202 (79.5%)	28.0 [20.0, 40.0]	9.4%
Yes	394 (15.5%)	165 (11.5%)	18.0 [1.0, 29.0]	41.9%	97 (14.6%)	31.0 [24.0, 39.0]	24.6%	52 (20.5%)	20.5 [16.5, 31.5]	13.2%
CPP
No	314 (12.4%)	185 (12.9%)	3.0 [0.0, 34.0]	58.9%	31 (4.7%)	33.0 [26.0, 42.0]	9.9%	28 (11.0%)	20.5 [16.0, 29.5]	8.9%
Yes	2225 (87.6%)	1248 (87.1%)	26.0 [16.0, 35.0]	56.1%	633 (95.3%)	33.0 [27.0, 41.0]	28.4%	226 (89.0%)	28.0 [20.0, 39.0]	10.2%
