# Supplementary material for: Factors associated with emergency-onset diagnosis, time to treatment and type of treatment in colorectal cancer patients in Norway
Source: BMC Cancer. 2021 Jun 30;21:757. doi: 10.1186/s12885-021-08415-1 (PMC8244161; doi:10.1186/s12885-021-08415-1)
Supplement: Supplementary file 3 — Additional file 3. [file 12885_2021_8415_MOESM3_ESM.xlsx]

## Sheet: Sheet1
	Surgery		Systemic Anticancer Treatment		Any
	Univariate	Multivariate	Univariate	Multivariate	Univariate	Multivariate
	Coeff (95%CI)	Coeff (95%CI)	Coeff (95%CI)	Coeff (95%CI)	Coeff (95%CI)	Coeff (95%CI)
Year of diagnosis
2015	0.00 [0.00,0.00]	0.00 [0.00,0.00]	0.00 [0.00,0.00]	0.00 [0.00,0.00]	0.00 [0.00,0.00]	0.00 [0.00,0.00]
2016	1.00 [0.26,1.74]	0.45 [-0.37,1.26]	4.00 [0.14,7.86]	4.00 [-0.11,8.11]	1.00 [0.15,1.85]	0.60 [-0.22,1.42]
p-value	0.008	0.283	0.042	0.056	0.021	0.151
Age group
18–49	-6.00 [-8.19,-3.81]	-2.56 [-4.78,-0.35]	-3.00 [-12.18,6.18]	-0.00 [-9.33,9.33]	-6.00 [-8.32,-3.68]	-2.03 [-4.21,0.16]
50–59	0.00 [0.00,0.00]	0.00 [0.00,0.00]	0.00 [0.00,0.00]	0.00 [0.00,0.00]	0.00 [0.00,0.00]	0.00 [0.00,0.00]
60–69	2.00 [0.43,3.57]	1.71 [0.13,3.30]	2.00 [-3.87,7.87]	4.00 [-2.01,10.01]	1.00 [-0.64,2.64]	1.93 [0.39,3.48]
70–79	2.00 [0.50,3.50]	2.75 [1.19,4.32]	6.00 [0.09,11.91]	7.00 [0.71,13.29]	2.00 [0.43,3.57]	3.31 [1.78,4.84]
80–89	2.00 [0.43,3.57]	3.51 [1.86,5.17]	4.00 [-4.96,12.96]	1.00 [-8.32,10.32]	1.00 [-0.67,2.67]	3.73 [2.08,5.38]
90+	-3.00 [-5.67,-0.33]	1.94 [-0.81,4.69]	-	-	-4.00 [-6.95,-1.05]	1.93 [-0.91,4.77]
p-value	<0.001	<0.001	0.128	0.169	<0.001	<0.001
Sex
Female	0.00 [0.00,0.00]	0.00 [0.00,0.00]	0.00 [0.00,0.00]	0.00 [0.00,0.00]	0.00 [0.00,0.00]	0.00 [0.00,0.00]
Male	1.00 [0.14,1.86]	0.11 [-0.72,0.94]	3.00 [-0.84,6.84]	1.00 [-3.18,5.18]	1.00 [0.03,1.97]	0.29 [-0.55,1.12]
p-value	0.022	0.798	0.125	0.638	0.044	0.502
Stage
Localised	0.00 [0.00,0.00]	0.00 [0.00,0.00]	0.00 [0.00,0.00]	0.00 [0.00,0.00]	0.00 [0.00,0.00]	0.00 [0.00,0.00]
Regional	1.00 [0.00,2.00]	2.39 [1.37,3.40]	-36.00 [-56.44,-15.56]	-39.00 [-61.48,-16.52]	1.00 [0.05,1.95]	2.61 [1.55,3.67]
Metastasis	-3.00 [-4.35,-1.65]	0.43 [-0.96,1.81]	-38.00 [-57.64,-18.36]	-39.00 [-60.73,-17.27]	1.00 [-0.16,2.16]	0.30 [-1.11,1.72]
Unknown	-14.00 [-20.78,-7.22]	-1.49 [-8.24,5.27]	-38.00 [-57.96,-18.04]	-38.00 [-60.17,-15.83]	8.00 [5.26,10.74]	1.72 [-1.63,5.07]
p-value	<0.001	<0.001	0.002	0.006	<0.001	<0.001
Marital status
Single	0.00 [0.00,0.00]	0.00 [0.00,0.00]	0.00 [0.00,0.00]	0.00 [0.00,0.00]	0.00 [0.00,0.00]	0.00 [0.00,0.00]
Married	1.00 [0.12,1.88]	-0.11 [-0.97,0.75]	-5.00 [-9.12,-0.88]	-6.00 [-10.31,-1.69]	0.00 [-0.74,0.74]	-0.41 [-1.27,0.45]
p-value	0.026	0.803	0.017	0.007	1.00	0.350
Income
Low	0.00 [0.00,0.00]	0.00 [0.00,0.00]	0.00 [0.00,0.00]	0.00 [0.00,0.00]	0.00 [0.00,0.00]	0.00 [0.00,0.00]
Intermediate	1.00 [-0.23,2.23]	1.07 [-0.14,2.28]	4.00 [-1.99,9.99]	-1.00 [-7.51,5.51]	0.00 [-1.30,1.30]	1.00 [-0.22,2.23]
High	0.00 [-1.43,1.43]	0.62 [-0.84,2.09]	2.00 [-4.38,8.38]	-3.00 [-10.20,4.20]	0.00 [-1.50,1.50]	0.33 [-1.14,1.79]
p-value	0.083	0.196	0.346	0.633	1.00	0.172
Region
Southern and Eastern Norway	0.50 [-0.09,1.09]	0.33 [-0.29,0.96]	0.25 [-3.00,3.50]	1.50 [-1.85,4.85]	0.25 [-0.49,0.99]	0.41 [-0.22,1.04]
Western Norway	-0.50 [-1.26,0.26]	-0.98 [-1.79,-0.18]	-0.75 [-4.36,2.86]	-2.50 [-6.23,1.23]	0.25 [-0.69,1.19]	-1.13 [-1.93,-0.33]
Central Norway	-0.50 [-1.33,0.33]	-0.29 [-1.17,0.59]	-4.75 [-9.66,0.16]	-4.50 [-9.56,0.56]	-0.75 [-1.80,0.30]	-0.48 [-1.37,0.41]
Northern Norway	0.50 [-0.46,1.46]	0.94 [-0.08,1.95]	5.25 [-0.35,10.85]	5.50 [-0.33,11.33]	0.25 [-0.96,1.46]	1.19 [0.17,2.22]
p-value	0.113	0.041	0.190	0.073	0.548	0.006
Emergency Presentation
0	0.00 [0.00,0.00]	0.00 [0.00,0.00]	0.00 [0.00,0.00]	0.00 [0.00,0.00]	0.00 [0.00,0.00]	0.00 [0.00,0.00]
1	-10.00 [-11.14,-8.86]	-7.13 [-8.06,-6.20]	-5.00 [-8.88,-1.12]	-4.00 [-8.24,0.24]	-9.00 [-10.12,-7.88]	-7.14 [-8.06,-6.21]
p-value	<0.001	<0.001	0.012	0.064	<0.001	<0.001
Comorbidity
No admissions	7.00 [4.70,9.30]	6.38 [4.05,8.71]	9.00 [-2.26,20.26]	13.00 [0.70,25.30]	7.00 [4.69,9.31]	6.42 [4.07,8.77]
0	0.00 [0.00,0.00]	0.00 [0.00,0.00]	0.00 [0.00,0.00]	0.00 [0.00,0.00]	0.00 [0.00,0.00]	0.00 [0.00,0.00]
1-2	0.00 [-0.98,0.98]	-0.30 [-1.31,0.72]	5.00 [0.01,9.99]	2.00 [-3.53,7.53]	0.00 [-0.99,0.99]	-0.01 [-1.04,1.01]
3+	2.00 [-0.16,4.16]	2.75 [0.55,4.95]	11.00 [-12.13,34.13]	2.00 [-22.79,26.79]	1.00 [-1.24,3.24]	3.01 [0.72,5.31]
p-value	<0.001	<0.001	0.088	0.20	<0.001	<0.001
CPP
0	0.00 [0.00,0.00]	0.00 [0.00,0.00]	0.00 [0.00,0.00]	0.00 [0.00,0.00]	0.00 [0.00,0.00]	0.00 [0.00,0.00]
1	15.00 [13.84,16.16]	9.09 [8.01,10.17]	3.00 [-1.43,7.43]	2.00 [-2.92,6.92]	15.00 [13.70,16.30]	8.57 [7.49,9.65]
p-value	<0.001	<0.001	0.184	0.425	<0.001	<0.001
Treatment
Surgery					0.00 [0.00,0.00]	0.00 [0.00,0.00]
Chemotherapy					9.00 [7.67,10.33]	13.62 [11.85,15.38]
p-value					<0.001	<0.001
