# Supplementary material for: Factors associated with emergency-onset diagnosis, time to treatment and type of treatment in colorectal cancer patients in Norway
Source: BMC Cancer. 2021 Jun 30;21:757. doi: 10.1186/s12885-021-08415-1 (PMC8244161; doi:10.1186/s12885-021-08415-1)
Supplement: Supplementary file 4 — Additional file 4. [file 12885_2021_8415_MOESM4_ESM.xlsx]

## Sheet: Sheet1
	Surgery		Radiotherapy		Systemic Anticancer Treatment		Any
	Univariate	Multivariate	Univariate	Multivariate	Univariate	Multivariate	Univariate	Multivariate
	Coeff (95%CI)	Coeff (95%CI)	Coeff (95%CI)	Coeff (95%CI)	Coeff (95%CI)	Coeff (95%CI)	Coeff (95%CI)	Coeff (95%CI)
Year of diagnosis
2015	0.00 [0.00,0.00]	0.00 [0.00,0.00]	0.00 [0.00,0.00]	0.00 [0.00,0.00]	0.00 [0.00,0.00]	0.00 [0.00,0.00]	0.00 [0.00,0.00]	0.00 [0.00,0.00]
2016	0.00 [-2.11,2.11]	-0.10 [-2.39,2.20]	-2.00 [-3.88,-0.12]	-2.00 [-3.82,-0.18]	1.00 [-3.82,5.82]	1.00 [-3.32,5.32]	0.00 [-1.52,1.52]	-0.91 [-2.50,0.68]
p-value	1.00	0.935	0.037	0.032	0.683	0.649	1.00	0.262
Age group
18–49	-6.00 [-11.27,-0.73]	-5.78 [-11.33,-0.23]	-3.00 [-6.83,0.83]	-3.00 [-6.79,0.79]	-5.00 [-12.79,2.79]	-1.90 [-9.04,5.24]	-4.00 [-7.34,-0.66]	-4.09 [-7.61,-0.57]
50–59	0.00 [0.00,0.00]	0.00 [0.00,0.00]	0.00 [0.00,0.00]	0.00 [0.00,0.00]	0.00 [0.00,0.00]	0.00 [0.00,0.00]	0.00 [0.00,0.00]	0.00 [0.00,0.00]
60–69	-3.00 [-6.63,0.63]	-2.12 [-5.99,1.75]	0.00 [-2.64,2.64]	2.00 [-0.68,4.68]	3.00 [-2.78,8.78]	1.20 [-4.10,6.50]	-1.00 [-3.32,1.32]	0.86 [-1.62,3.34]
70–79	-2.00 [-5.57,1.57]	-2.22 [-6.19,1.75]	1.00 [-1.80,3.80]	2.00 [-1.00,5.00]	2.00 [-4.54,8.54]	3.30 [-2.97,9.57]	-1.00 [-3.35,1.35]	1.04 [-1.61,3.69]
80–89	-2.00 [-5.99,1.99]	-1.36 [-5.77,3.06]	0.00 [-3.23,3.23]	3.00 [-0.43,6.43]	9.00 [-3.02,21.02]	6.60 [-4.83,18.03]	-1.00 [-3.71,1.71]	1.02 [-2.02,4.07]
90+	1.00 [-8.85,10.85]	-1.01 [-11.54,9.51]	1.00 [-5.25,7.25]	-1.00 [-7.37,5.37]	-	-	2.00 [-4.43,8.43]	0.86 [-6.04,7.76]
p-value	0.293	0.481	0.469	0.064	0.140	0.565	0.255	0.079
Sex
Female	0.00 [0.00,0.00]	0.00 [0.00,0.00]	0.00 [0.00,0.00]	0.00 [0.00,0.00]	0.00 [0.00,0.00]	0.00 [0.00,0.00]	0.00 [0.00,0.00]	0.00 [0.00,0.00]
Male	3.00 [0.68,5.32]	3.25 [0.84,5.65]	-1.00 [-2.96,0.96]	-1.00 [-2.87,0.87]	-2.00 [-6.52,2.52]	-2.10 [-6.36,2.16]	0.00 [-1.41,1.41]	0.90 [-0.76,2.55]
p-value	0.011	0.008	0.316	0.295	0.385	0.333	1.00	0.288
Stage
Localised	0.00 [0.00,0.00]	0.00 [0.00,0.00]	0.00 [0.00,0.00]	0.00 [0.00,0.00]	0.00 [0.00,0.00]	0.00 [0.00,0.00]	0.00 [0.00,0.00]	0.00 [0.00,0.00]
Regional	4.00 [1.78,6.22]	2.88 [0.45,5.31]	1.00 [-2.66,4.66]	1.50 [-2.25,5.25]	-15.00 [-49.21,19.21]	-11.00 [-43.24,21.24]	5.00 [3.41,6.59]	2.98 [0.98,4.98]
Metastasis	1.00 [-3.00,5.00]	1.53 [-2.78,5.85]	3.00 [-1.05,7.05]	4.50 [0.39,8.61]	-15.00 [-48.82,18.82]	-15.10 [-47.02,16.82]	4.00 [1.93,6.07]	2.45 [-0.40,5.30]
Unknown	-1.00 [-13.77,11.77]	4.45 [-9.26,18.17]	2.00 [-2.12,6.12]	4.00 [-0.19,8.19]	-13.00 [-46.92,20.92]	-15.00 [-46.96,16.96]	7.00 [4.36,9.64]	3.66 [0.01,7.31]
p-value	0.005	0.136	0.307	0.022	0.699	0.470	<0.001	0.028
Marital status
Single	0.00 [0.00,0.00]	0.00 [0.00,0.00]	0.00 [0.00,0.00]	0.00 [0.00,0.00]	0.00 [0.00,0.00]	0.00 [0.00,0.00]	0.00 [0.00,0.00]	0.00 [0.00,0.00]
Married	-2.00 [-3.96,-0.04]	-3.11 [-5.55,-0.67]	-2.00 [-3.68,-0.32]	-1.00 [-2.90,0.90]	1.00 [-3.59,5.59]	0.80 [-3.34,4.94]	-1.00 [-2.36,0.36]	-1.91 [-3.58,-0.24]
p-value	0.046	0.012	0.020	0.303	0.668	0.704	0.148	0.025
Income
Low	0.00 [0.00,0.00]	0.00 [0.00,0.00]	0.00 [0.00,0.00]	0.00 [0.00,0.00]	0.00 [0.00,0.00]	0.00 [0.00,0.00]	0.00 [0.00,0.00]	0.00 [0.00,0.00]
Intermediate	2.00 [-1.53,5.53]	0.15 [-3.71,4.01]	3.00 [-0.17,6.17]	1.00 [-1.89,3.89]	-6.00 [-13.54,1.54]	-4.60 [-11.61,2.41]	0.00 [-2.24,2.24]	0.82 [-1.81,3.45]
High	2.00 [-1.80,5.80]	-0.21 [-4.55,4.14]	2.00 [-1.47,5.47]	0.00 [-3.33,3.33]	-9.00 [-16.79,-1.21]	-6.20 [-13.58,1.18]	-1.00 [-3.41,1.41]	0.13 [-2.82,3.09]
p-value	0.524	0.969	0.163	0.611	0.067	0.256	0.418	0.696
Region
Southern and Eastern Norway	0.00 [-1.62,1.62]	-0.17 [-1.96,1.61]	5.25 [3.91,6.59]	5.88 [4.48,7.27]	-0.75 [-4.01,2.51]	0.17 [-3.10,3.45]	1.25 [0.08,2.42]	2.18 [0.95,3.40]
Western Norway	1.00 [-1.05,3.05]	1.21 [-1.05,3.47]	-0.75 [-2.38,0.88]	-1.13 [-2.82,0.57]	-8.75 [-12.64,-4.86]	-5.83 [-9.74,-1.91]	-0.75 [-2.21,0.71]	-0.45 [-1.98,1.08]
Central Norway	-4.00 [-6.35,-1.65]	-2.85 [-5.43,-0.26]	-5.75 [-7.56,-3.94]	-5.63 [-7.49,-3.76]	-2.75 [-7.22,1.72]	-3.82 [-8.45,0.80]	-3.75 [-5.40,-2.10]	-2.99 [-4.73,-1.26]
Northern Norway	3.00 [0.23,5.77]	1.81 [-1.26,4.88]	1.25 [-0.72,3.22]	0.88 [-1.18,2.93]	12.25 [6.18,18.32]	9.48 [3.37,15.58]	3.25 [1.32,5.18]	1.26 [-0.76,3.29]
p-value	0.009	0.160	<0.001	<0.001	<0.001	0.003	<0.001	<0.001
Emergency Presentation
0	0.00 [0.00,0.00]	0.00 [0.00,0.00]	0.00 [0.00,0.00]	0.00 [0.00,0.00]	0.00 [0.00,0.00]	0.00 [0.00,0.00]	0.00 [0.00,0.00]	0.00 [0.00,0.00]
1	-8.00 [-10.88,-5.12]	-7.51 [-11.18,-3.83]	-2.00 [-4.49,0.49]	-3.00 [-5.69,-0.31]	-7.00 [-12.08,-1.92]	-5.10 [-10.18,-0.02]	-4.00 [-6.14,-1.86]	-5.56 [-7.97,-3.16]
p-value	<0.001	<0.001	0.116	0.029	0.007	0.049	<0.001	<0.001
Comorbidity
No admissions	0.00 [-4.57,4.57]	1.10 [-3.93,6.13]	3.00 [-1.44,7.44]	8.00 [3.55,12.45]	3.00 [-5.80,11.80]	0.30 [-6.84,7.44]	0.00 [-3.12,3.12]	1.84 [-1.64,5.32]
0	0.00 [0.00,0.00]	0.00 [0.00,0.00]	0.00 [0.00,0.00]	0.00 [0.00,0.00]	0.00 [0.00,0.00]	0.00 [0.00,0.00]	0.00 [0.00,0.00]	0.00 [0.00,0.00]
1-2	0.00 [-2.81,2.81]	0.08 [-3.02,3.18]	-1.00 [-3.54,1.54]	-0.50 [-3.14,2.14]	-4.00 [-11.67,3.67]	-4.90 [-11.15,1.35]	0.00 [-1.96,1.96]	-0.20 [-2.42,2.02]
3+	-1.00 [-7.10,5.10]	-1.38 [-8.16,5.39]	0.00 [-5.91,5.91]	-2.00 [-7.97,3.97]	-16.00 [-43.85,11.85]	-12.40 [-35.67,10.87]	0.00 [-4.47,4.47]	-1.39 [-6.41,3.63]
p-value	0.991	0.949	0.464	0.004	0.404	0.341	1.00	0.694
CPP
0	0.00 [0.00,0.00]	0.00 [0.00,0.00]	0.00 [0.00,0.00]	0.00 [0.00,0.00]	0.00 [0.00,0.00]	0.00 [0.00,0.00]	0.00 [0.00,0.00]	0.00 [0.00,0.00]
1	23.00 [19.56,26.44]	14.32 [10.81,17.82]	0.00 [-4.13,4.13]	-3.00 [-7.31,1.31]	7.00 [-0.50,14.50]	5.40 [-1.29,12.09]	9.00 [6.45,11.55]	7.15 [4.48,9.82]
p-value	<0.001	<0.001	1.00	0.172	0.067	0.113	<0.001	<0.001
Treatment
Surgery							0.00 [0.00,0.00]	0.00 [0.00,0.00]
Radiotherapy							8.00 [6.22,9.78]	7.80 [5.78,9.82]
Chemotherapy							2.00 [-0.58,4.58]	2.47 [-0.73,5.68]
p-value							<0.001	<0.001
