# Supplementary material for: Factors associated with emergency-onset diagnosis, time to treatment and type of treatment in colorectal cancer patients in Norway
Source: BMC Cancer. 2021 Jun 30;21:757. doi: 10.1186/s12885-021-08415-1 (PMC8244161; doi:10.1186/s12885-021-08415-1)
Supplement: Supplementary file 5 — Additional file 5. [file 12885_2021_8415_MOESM5_ESM.xlsx]

## Sheet: Sheet1
	Surgery		Systemic Anticancer Treatment		Any
	Univariate	Multivariate	Univariate	Multivariate	Univariate	Multivariate
	Odds Ratio (95%CI)	Odds Ratio (95%CI)	Odds Ratio (95%CI)	Odds Ratio (95%CI)	Odds Ratio (95%CI)	Odds Ratio (95%CI)
Year of diagnosis
2015	1.00 [1.00,1.00]	1.00 [1.00,1.00]	1.00 [1.00,1.00]	1.00 [1.00,1.00]	1.00 [1.00,1.00]	1.00 [1.00,1.00]
2016	0.96 [0.84,1.10]	0.90 [0.74,1.09]	1.17 [0.97,1.43]	1.05 [0.84,1.32]	1.07 [0.90,1.29]	0.94 [0.74,1.19]
p-value	0.568	0.278	0.102	0.673	0.435	0.595
Age group
18–49	1.31 [0.88,1.96]	1.35 [0.81,2.25]	0.65 [0.41,1.02]	0.70 [0.41,1.18]	0.75 [0.35,1.60]	0.66 [0.29,1.52]
50–59	1.00 [1.00,1.00]	1.00 [1.00,1.00]	1.00 [1.00,1.00]	1.00 [1.00,1.00]	1.00 [1.00,1.00]	1.00 [1.00,1.00]
60–69	1.07 [0.82,1.40]	0.91 [0.64,1.30]	0.81 [0.60,1.09]	0.91 [0.64,1.30]	0.67 [0.38,1.16]	0.57 [0.30,1.07]
70–79	1.27 [0.98,1.64]	1.07 [0.75,1.53]	0.52 [0.39,0.70]	0.61 [0.42,0.88]	0.47 [0.28,0.81]	0.36 [0.20,0.67]
80–89	0.96 [0.73,1.25]	0.81 [0.55,1.18]	0.14 [0.09,0.21]	0.14 [0.08,0.23]	0.17 [0.10,0.28]	0.11 [0.06,0.20]
90+	0.30 [0.21,0.42]	0.36 [0.21,0.63]	1.00 [1.00,1.00]	1.00 [1.00,1.00]	0.05 [0.03,0.08]	0.05 [0.02,0.09]
p-value	<0.001	<0.001	<0.001	<0.001	<0.001	<0.001
Sex
Female	1.00 [1.00,1.00]	1.00 [1.00,1.00]	1.00 [1.00,1.00]	1.00 [1.00,1.00]	1.00 [1.00,1.00]	1.00 [1.00,1.00]
Male	0.88 [0.77,1.01]	0.88 [0.72,1.07]	1.41 [1.16,1.71]	1.30 [1.03,1.64]	1.09 [0.91,1.31]	1.04 [0.81,1.33]
p-value	0.077	0.201	<0.001	0.027	0.337	0.762
Stage
Localised	1.00 [1.00,1.00]	1.00 [1.00,1.00]	1.00 [1.00,1.00]	1.00 [1.00,1.00]	1.00 [1.00,1.00]	1.00 [1.00,1.00]
Regional	1.18 [0.80,1.76]	1.24 [0.83,1.86]	3.81 [1.36,10.67]	3.91 [1.39,10.99]	2.10 [1.32,3.35]	2.66 [1.64,4.31]
Metastasis	0.04 [0.03,0.06]	0.05 [0.03,0.07]	93.45 [34.72,251.49]	103.08 [38.05,279.28]	0.13 [0.09,0.20]	0.13 [0.09,0.20]
Unknown	0.00 [0.00,0.00]	0.00 [0.00,0.00]	97.82 [35.55,269.18]	209.56 [74.78,587.26]	0.01 [0.01,0.02]	0.01 [0.01,0.02]
p-value	<0.001	<0.001	<0.001	<0.001	<0.001	<0.001
Marital status
Single	1.00 [1.00,1.00]	1.00 [1.00,1.00]	1.00 [1.00,1.00]	1.00 [1.00,1.00]	1.00 [1.00,1.00]	1.00 [1.00,1.00]
Married	1.18 [1.03,1.35]	0.97 [0.79,1.19]	1.65 [1.35,2.02]	1.39 [1.09,1.77]	2.02 [1.68,2.42]	1.42 [1.09,1.84]
p-value	0.019	0.752	<0.001	0.007	<0.001	0.008
Income
Low	1.00 [1.00,1.00]	1.00 [1.00,1.00]	1.00 [1.00,1.00]	1.00 [1.00,1.00]	1.00 [1.00,1.00]	1.00 [1.00,1.00]
Intermediate	1.03 [0.85,1.26]	0.90 [0.67,1.21]	1.08 [0.80,1.47]	1.19 [0.83,1.69]	1.10 [0.87,1.41]	1.08 [0.77,1.50]
High	1.10 [0.87,1.39]	0.79 [0.56,1.12]	1.89 [1.36,2.62]	1.39 [0.93,2.09]	2.53 [1.80,3.55]	1.23 [0.79,1.91]
p-value	0.675	0.410	<0.001	0.255	<0.001	0.661
Region
Southern and Eastern Norway	1.07 [1.01,1.15]	1.09 [1.00,1.20]	0.94 [0.86,1.03]	0.92 [0.83,1.02]	1.07 [0.98,1.16]	1.03 [0.93,1.16]
Western Norway	0.70 [0.62,0.79]	0.56 [0.47,0.67]	1.55 [1.31,1.83]	1.70 [1.39,2.09]	0.80 [0.68,0.94]	0.76 [0.61,0.95]
Central Norway	1.23 [1.03,1.46]	1.70 [1.31,2.21]	0.77 [0.60,1.00]	0.78 [0.58,1.05]	1.13 [0.90,1.42]	1.69 [1.22,2.32]
Northern Norway	1.08 [0.88,1.34]	0.97 [0.73,1.29]	0.79 [0.58,1.09]	0.75 [0.52,1.08]	0.95 [0.73,1.23]	0.70 [0.50,0.98]
p-value	<0.001	<0.001	<0.001	<0.001	0.048	<0.001
Emergency Presentation
0	1.00 [1.00,1.00]	1.00 [1.00,1.00]	1.00 [1.00,1.00]	1.00 [1.00,1.00]	1.00 [1.00,1.00]	1.00 [1.00,1.00]
1	0.43 [0.37,0.49]	0.81 [0.66,1.00]	1.54 [1.27,1.87]	1.01 [0.80,1.29]	0.35 [0.29,0.42]	0.76 [0.59,0.99]
p-value	<0.001	0.050	<0.001	0.907	<0.001	0.040
Comorbidity
No admissions	1.35 [0.86,2.13]	1.07 [0.58,1.96]	0.84 [0.47,1.50]	1.00 [0.50,2.01]	1.52 [0.77,3.00]	1.17 [0.50,2.77]
0	1.00 [1.00,1.00]	1.00 [1.00,1.00]	1.00 [1.00,1.00]	1.00 [1.00,1.00]	1.00 [1.00,1.00]	1.00 [1.00,1.00]
1-2	0.92 [0.78,1.09]	1.17 [0.92,1.50]	0.69 [0.53,0.89]	0.70 [0.52,0.95]	0.64 [0.52,0.79]	0.94 [0.71,1.25]
3+	0.53 [0.39,0.72]	0.78 [0.49,1.25]	0.13 [0.04,0.42]	0.12 [0.04,0.38]	0.24 [0.17,0.33]	0.34 [0.22,0.54]
p-value	<0.001	0.371	<0.001	<0.001	<0.001	<0.001
CPP
0	1.00 [1.00,1.00]	1.00 [1.00,1.00]	1.00 [1.00,1.00]	1.00 [1.00,1.00]	1.00 [1.00,1.00]	1.00 [1.00,1.00]
1	2.36 [2.03,2.75]	1.72 [1.38,2.15]	0.88 [0.70,1.11]	1.14 [0.87,1.50]	3.48 [2.89,4.19]	2.51 [1.94,3.24]
p-value	<0.001	<0.001	0.285	0.345	<0.001	<0.001
