# Supplementary material for: Factors associated with emergency-onset diagnosis, time to treatment and type of treatment in colorectal cancer patients in Norway
Source: BMC Cancer. 2021 Jun 30;21:757. doi: 10.1186/s12885-021-08415-1 (PMC8244161; doi:10.1186/s12885-021-08415-1)
Supplement: Supplementary file 6 — Additional file 6. [file 12885_2021_8415_MOESM6_ESM.xlsx]

## Sheet: Sheet1
	Surgery		Radiotherapy		Systemic Anticancer Treatment		Any
	Univariate	Multivariate	Univariate	Multivariate	Univariate	Multivariate	Univariate	Multivariate
	Odds Ratio (95%CI)	Odds Ratio (95%CI)	Odds Ratio (95%CI)	Odds Ratio (95%CI)	Odds Ratio (95%CI)	Odds Ratio (95%CI)	Odds Ratio (95%CI)	Odds Ratio (95%CI)
Year of diagnosis
2015	1.00 [1.00,1.00]	1.00 [1.00,1.00]	1.00 [1.00,1.00]	1.00 [1.00,1.00]	1.00 [1.00,1.00]	1.00 [1.00,1.00]	1.00 [1.00,1.00]	1.00 [1.00,1.00]
2016	0.92 [0.79,1.08]	1.09 [0.89,1.32]	1.00 [0.83,1.19]	0.87 [0.72,1.05]	1.15 [0.88,1.48]	1.03 [0.76,1.41]	0.97 [0.82,1.14]	1.09 [0.91,1.31]
p-value	0.312	0.408	0.969	0.142	0.305	0.833	0.682	0.356
Age group
18–49	1.00 [0.71,1.42]	1.10 [0.72,1.69]	0.80 [0.55,1.17]	0.84 [0.56,1.26]	1.05 [0.65,1.69]	0.95 [0.54,1.68]	1.03 [0.72,1.49]	1.09 [0.73,1.62]
50–59	1.00 [1.00,1.00]	1.00 [1.00,1.00]	1.00 [1.00,1.00]	1.00 [1.00,1.00]	1.00 [1.00,1.00]	1.00 [1.00,1.00]	1.00 [1.00,1.00]	1.00 [1.00,1.00]
60–69	1.39 [1.09,1.78]	1.48 [1.09,2.01]	0.80 [0.61,1.04]	0.79 [0.59,1.05]	0.79 [0.56,1.12]	0.89 [0.59,1.36]	1.27 [0.98,1.64]	1.31 [0.98,1.75]
70–79	2.07 [1.61,2.66]	2.79 [2.01,3.88]	0.56 [0.43,0.74]	0.49 [0.36,0.67]	0.45 [0.30,0.66]	0.52 [0.32,0.84]	1.56 [1.20,2.04]	1.88 [1.39,2.56]
80–89	1.57 [1.19,2.08]	2.40 [1.66,3.46]	0.55 [0.40,0.76]	0.49 [0.34,0.69]	0.13 [0.07,0.26]	0.11 [0.05,0.23]	0.91 [0.69,1.21]	1.16 [0.83,1.62]
90+	0.47 [0.26,0.83]	0.76 [0.36,1.62]	0.67 [0.36,1.22]	0.55 [0.28,1.08]	1.00 [1.00,1.00]	1.00 [1.00,1.00]	0.25 [0.14,0.44]	0.34 [0.18,0.68]
p-value	<0.001	<0.001	<0.001	<0.001	<0.001	<0.001	<0.001	<0.001
Sex
Female	1.00 [1.00,1.00]	1.00 [1.00,1.00]	1.00 [1.00,1.00]	1.00 [1.00,1.00]	1.00 [1.00,1.00]	1.00 [1.00,1.00]	1.00 [1.00,1.00]	1.00 [1.00,1.00]
Male	0.98 [0.83,1.15]	0.95 [0.78,1.17]	1.03 [0.86,1.23]	0.98 [0.81,1.19]	1.15 [0.88,1.51]	1.10 [0.80,1.51]	1.03 [0.87,1.22]	0.98 [0.81,1.18]
p-value	0.784	0.650	0.742	0.847	0.297	0.559	0.708	0.798
Stage
Localised	1.00 [1.00,1.00]	1.00 [1.00,1.00]	1.00 [1.00,1.00]	1.00 [1.00,1.00]	1.00 [1.00,1.00]	1.00 [1.00,1.00]	1.00 [1.00,1.00]	1.00 [1.00,1.00]
Regional	0.15 [0.11,0.20]	0.15 [0.11,0.20]	7.41 [5.33,10.29]	7.32 [5.23,10.23]	19.95 [2.72,146.20]	19.66 [2.68,144.42]	0.17 [0.12,0.22]	0.16 [0.12,0.22]
Metastasis	0.04 [0.03,0.05]	0.04 [0.03,0.05]	5.32 [3.67,7.69]	5.10 [3.50,7.44]	319.67 [44.52,2295.43]	335.67 [46.57,2419.60]	0.14 [0.10,0.19]	0.14 [0.10,0.20]
Unknown	0.00 [0.00,0.01]	0.00 [0.00,0.01]	8.72 [5.91,12.85]	9.46 [6.34,14.13]	239.71 [33.13,1734.59]	320.69 [44.06,2334.39]	0.04 [0.03,0.06]	0.04 [0.03,0.06]
p-value	<0.001	<0.001	<0.001	<0.001	<0.001	<0.001	<0.001	<0.001
Marital status
Single	1.00 [1.00,1.00]	1.00 [1.00,1.00]	1.00 [1.00,1.00]	1.00 [1.00,1.00]	1.00 [1.00,1.00]	1.00 [1.00,1.00]	1.00 [1.00,1.00]	1.00 [1.00,1.00]
Married	1.23 [1.05,1.45]	1.12 [0.91,1.38]	1.03 [0.86,1.23]	1.00 [0.82,1.22]	1.00 [0.77,1.30]	1.01 [0.74,1.39]	1.26 [1.07,1.49]	1.12 [0.92,1.35]
p-value	0.009	0.282	0.780	0.982	0.995	0.933	0.006	0.253
Income
Low	1.00 [1.00,1.00]	1.00 [1.00,1.00]	1.00 [1.00,1.00]	1.00 [1.00,1.00]	1.00 [1.00,1.00]	1.00 [1.00,1.00]	1.00 [1.00,1.00]	1.00 [1.00,1.00]
Intermediate	1.24 [0.96,1.59]	1.29 [0.94,1.77]	0.93 [0.71,1.24]	0.91 [0.67,1.22]	1.08 [0.69,1.71]	1.05 [0.62,1.77]	1.29 [1.00,1.67]	1.28 [0.96,1.71]
High	1.30 [0.99,1.71]	1.48 [1.03,2.13]	0.89 [0.66,1.21]	0.79 [0.56,1.11]	1.66 [1.04,2.66]	1.20 [0.68,2.10]	1.65 [1.24,2.19]	1.53 [1.10,2.14]
p-value	0.159	0.101	0.756	0.339	0.006	0.722	0.002	0.041
Region
Southern and Eastern Norway	1.12 [1.04,1.20]	1.13 [1.03,1.24]	0.86 [0.79,0.93]	0.85 [0.77,0.93]	1.02 [0.90,1.15]	1.05 [0.91,1.20]	1.13 [1.05,1.22]	1.12 [1.03,1.22]
Western Norway	0.96 [0.83,1.11]	0.95 [0.79,1.14]	1.09 [0.92,1.28]	1.05 [0.88,1.25]	1.15 [0.91,1.46]	1.35 [1.02,1.80]	1.01 [0.86,1.18]	1.05 [0.88,1.25]
Central Norway	0.86 [0.72,1.04]	0.89 [0.70,1.13]	1.17 [0.95,1.44]	1.28 [1.03,1.60]	1.04 [0.76,1.41]	0.90 [0.63,1.29]	0.86 [0.71,1.04]	0.87 [0.70,1.08]
Northern Norway	0.77 [0.61,0.96]	0.69 [0.51,0.93]	1.48 [1.16,1.90]	1.51 [1.15,1.97]	0.64 [0.41,1.02]	0.48 [0.29,0.80]	0.65 [0.51,0.82]	0.62 [0.47,0.81]
p-value	0.012	0.025	<0.001	<0.001	0.239	0.014	<0.001	0.001
Emergency Presentation
0	1.00 [1.00,1.00]	1.00 [1.00,1.00]	1.00 [1.00,1.00]	1.00 [1.00,1.00]	1.00 [1.00,1.00]	1.00 [1.00,1.00]	1.00 [1.00,1.00]	1.00 [1.00,1.00]
1	0.50 [0.40,0.62]	0.60 [0.45,0.80]	0.91 [0.71,1.17]	0.96 [0.73,1.26]	1.46 [1.06,2.03]	1.43 [0.96,2.14]	0.56 [0.45,0.70]	0.73 [0.57,0.94]
p-value	<0.001	<0.001	0.451	0.752	0.022	0.082	<0.001	0.014
Comorbidity
No admissions	1.17 [0.82,1.66]	1.39 [0.88,2.20]	0.72 [0.47,1.10]	0.73 [0.46,1.14]	1.64 [1.02,2.66]	1.44 [0.79,2.60]	1.59 [1.06,2.38]	1.60 [1.02,2.49]
0	1.00 [1.00,1.00]	1.00 [1.00,1.00]	1.00 [1.00,1.00]	1.00 [1.00,1.00]	1.00 [1.00,1.00]	1.00 [1.00,1.00]	1.00 [1.00,1.00]	1.00 [1.00,1.00]
1-2	1.10 [0.89,1.36]	1.07 [0.81,1.42]	0.82 [0.64,1.05]	0.97 [0.74,1.26]	0.65 [0.44,0.97]	0.68 [0.43,1.08]	0.95 [0.76,1.18]	0.94 [0.73,1.21]
3+	1.13 [0.70,1.80]	1.43 [0.76,2.71]	0.72 [0.41,1.27]	0.89 [0.48,1.63]	0.23 [0.06,0.96]	0.27 [0.06,1.23]	0.81 [0.50,1.30]	0.94 [0.54,1.64]
p-value	0.692	0.360	0.159	0.566	0.003	0.071	0.093	0.190
CPP
0	1.00 [1.00,1.00]	1.00 [1.00,1.00]	1.00 [1.00,1.00]	1.00 [1.00,1.00]	1.00 [1.00,1.00]	1.00 [1.00,1.00]	1.00 [1.00,1.00]	1.00 [1.00,1.00]
1	0.89 [0.70,1.13]	0.74 [0.53,1.04]	3.63 [2.48,5.32]	3.32 [2.22,4.97]	1.15 [0.77,1.74]	1.14 [0.69,1.89]	0.93 [0.72,1.20]	0.87 [0.64,1.18]
p-value	0.344	0.085	<0.001	<0.001	0.493	0.601	0.577	0.360
